# Supplementary material for: Identifying treatment non-responders based on pre-treatment gait characteristics - A machine learning approach
Source: Heliyon. 2023 Oct 23;9(11):e21242. doi: 10.1016/j.heliyon.2023.e21242 (PMC10613900; doi:10.1016/j.heliyon.2023.e21242)
Supplement: Multimedia component 1 [file mmc1.xlsx]

## Sheet: Participants
GPS pre	GPS post	GPS diff	Status (1=worse, 2=same, 3=improved)	sex	age (years)	weight (kg)	height (m)	GMFCS	diagnosis	affected side	treatment main	Treatment Code
10.9	13.1	-2.2	1	Male	18.7014	74.5	1.755	1	Spastic CP	R	Orthosis	1
13.2	16.3	-3.1	1	Male	12.3178	60.2	1.578	1	Spastic CP	R	Orthosis	1
5.7	7.5	-1.8	1	Male	11.5534	52.2	1.54	1	Spastic CP	R	Orthosis	1
7.1	9.4	-2.3	1	Male	12.3425	42.3	1.525	1	Spastic CP	R	Orthosis	1
11.9	13.6	-1.7	1	Male	7.6192	21.5	1.175	2	Spastic CP	R	Orthosis	1
10.1	11.6	-1.5	1	Male	9.5644	33.8	1.45	1	Spastic CP	L	Orthosis	1
10.6	12.4	-1.8	1	Female	16.1315	74.5	1.585	1	Spastic CP	R	Orthosis	1
9.5	11.5	-2	1	Male	9.4904	26.2	1.41	1	Spastic CP	R	Orthosis	1
9.5	11.6	-2.1	1	Female	12.3589	34.2	1.46	1	Spastic CP	B-R	Orthosis	1
10.3	11.9	-1.6	1	Female	7.4712	20.7	1.205	1	Spastic CP	L	Orthosis	1
7.5	9.7	-2.2	1	Male	10.2767	36.4	1.34	1	Spastic CP	B-L	Orthosis	1
13.7	15.8	-2.1	1	Female	11.8384	38.4	1.55	1	Spastic CP	B-L	Orthosis	1
8.2	11	-2.8	1	Male	10	48.2	1.435	2	Spastic CP	B	Surgery - multilevel	4
15.1	16.6	-1.5	1	Female	13.92	43.8	1.51	2	Spastic CP	B	Surgery - multilevel	4
14.5	18	-3.5	1	Female	19	48.4	1.65	2	SCI	L	Physio	2
13.8	15.3	-1.5	1	Female	10	32.5	1.31	2	Spastic CP	B	Physio	2
9	10.7	-1.7	1	Male	13.5	51.3	1.66	1	Spastic CP	R	Physio	2
7.7	9.5	-1.8	1	Male	15	45.7	1.58	1	Spastic CP	B	Physio	2
12.1	14.6	-2.5	1	Female	15.5	51.6	1.46	2	CP	B	Physio	2
11	12.6	-1.6	1	Female	9.7	23.9	1.31	1	Spastic CP	R	Physio	2
9	12.3	-3.3	1	Male	12.6	34.2	1.5	1	Spastic CP	R	Botox calf	3
10.1	15.4	-5.3	1	Male	10.7	46.8	1.455	1	Spastic CP	R	Botox calf	3
11.7	13.6	-1.9	1	Male	16	41.6	1.635	2	Spastic CP	L	Physio	2
14	15.5	-1.5	1	Male	9.5	22.5	1.25	2	Spastic CP	B	Botox	3
19.8	24.2	-4.4	1	Male	11.5	30.5	1.335	2	Spastic CP	B	Botox hamstrings	3
6.5	8.2	-1.7	1	Male	9.8	26	1.36	1	Spastic CP	R	Physio	2
10.7	13	-2.3	1	Female	6.5	16.2	1.137	1	Neuropathy	B	Surgery - bony foot and tendon transfer tibialis anterior	4
5.8	7.9	-2.1	1	Male	10.5	40	1.55	1	Skeletal Foot	B	Surgery - bony foot	4
8.1	8.7	-0.6	2	Male	14.5726	37.3	1.45	1	Spastic CP	R	Orthosis	1
12.1	12.4	-0.3	2	Female	18.2822	40	1.545	2	Spastic CP	L	Orthosis	1
13.4	13.2	0.2	2	Female	15.926	59	1.605	2	Spastic CP	B	Orthosis	1
9.5	9.6	-0.1	2	Male	18.0548	45.9	1.655	1	Spastic CP	B	Orthosis	1
11.3	10.1	1.2	2	Male	19.2959	51.5	1.61	2	Spastic CP	B	Orthosis	1
8.4	9.6	-1.2	2	Male	14.0822	53.4	1.515	1	Spastic CP	B	Orthosis	1
7	7.1	-0.1	2	Female	10.8164	30.4	1.41	1	Spastic CP	R	Orthosis	1
9.4	10.7	-1.3	2	Male	15.3945	56.5	1.63	2	Spastic CP	B	Orthosis	1
8.9	10.1	-1.2	2	Male	12.7863	51.3	1.66	1	Spastic CP	R	Orthosis	1
10.9	11.3	-0.4	2	Female	9.726	23.9	1.31	1	Spastic CP	R	Orthosis	1
8.8	8.4	0.4	2	Male	12.6603	34.2	1.5	1	Spastic CP	R	Orthosis	1
13	11.7	1.3	2	Male	8.3945	24.9	1.245	2	Spastic CP	B	Orthosis	1
10.1	8.9	1.2	2	Male	10.6247	46.8	1.455	1	Spastic CP	R	Orthosis	1
14.6	15	-0.4	2	Male	12.2685	42.3	1.445	2	Spastic CP	B-R	Orthosis	1
8.2	7.8	0.4	2	Male	8.5808	23.8	1.245	1	Spastic CP	L	Orthosis	1
13.9	13	0.9	2	Male	9.674	22.5	1.25	2	Spastic CP	B	Orthosis	1
15.7	15.3	0.4	2	Male	16.5178	72.9	1.735	1	Spastic CP	R	Orthosis	1
9.8	9.5	0.3	2	Female	6.5479	20.6	1.18	1	Spastic CP	L	Orthosis	1
19.7	19.6	0.1	2	Male	11.4795	30.5	1.335	2	Spastic CP	B	Orthosis	1
14.4	15.2	-0.8	2	Female	6.5836	22.1	1.18	1	Spastic CP	L	Orthosis	1
10.6	9.5	1.1	2	Male	9.389	30	1.38	1	Spastic CP	L	Orthosis	1
11.5	11.4	0.1	2	Male	8.3781	28	1.26	2	Spastic CP	B	Orthosis	1
10.1	11.4	-1.3	2	Male	18.2548	68.6	1.684	1	Spastic CP	R	Orthosis	1
4.8	6.1	-1.3	2	Male	14.8137	56.2	1.71	1	Spastic CP	B	Orthosis	1
13	13.8	-0.8	2	Female	11.5315	64.5	1.545	1	Spastic CP	B	Orthosis	1
12.9	11.6	1.3	2	Male	16	64.8	1.67	1	Spastic CP	B	Physio	2
13.5	14.7	-1.2	2	Female	16	59	1.605	2	Spastic CP	B	Surgery - multilevel	4
9.7	9.2	0.5	2	Female	17	55	1.6	2	Spastic CP	R	Physio	2
11.2	11.1	0.1	2	Male	19.5	51.8	1.615	2	Spastic CP	B	Physio	2
10.8	10.2	0.6	2	Male	13	34.5	1.53	1	Spastic CP	B	Physio	2
11	12	-1	2	Male	12.8	41	1.55	1	Spastic CP	R	Surgery - tibialis posterior lengthening	4
12.4	13.7	-1.3	2	Male	18.8	66.7	1.705	1	Spastic CP	B	Physio	2
7.2	7.3	-0.1	2	Female	10.8	30.4	1.41	1	Spastic CP	R	Physio	2
7.3	8.1	-0.8	2	Female	11.8	34.4	1.46	1	Spastic CP	R	Botox	3
20.4	20.1	0.3	2	Female	10.9	26.9	1.33	2	MMC	B	Physio	2
5.7	7.1	-1.4	2	Male	11.5	52.2	1.54	1	Spastic CP	R	Physio	2
9.9	8.8	1.1	2	Male	12.7	52	1.61	1	Spastic CP	L	Physio	2
10.2	10.4	-0.2	2	Male	19.8	61.6	1.67	1	MMC	B	Physio	2
10	8.7	1.3	2	Male	7.7	21.2	1.17	1	Spastic CP	R	Physio	2
8.3	6.9	1.4	2	Male	8.5	23.8	1.245	1	Spastic CP	L	Physio	2
7.2	7	0.2	2	Female	8.5	26.8	1.335	1	Spastic CP	R	Physio	2
10.2	9.7	0.5	2	Male	12.5	32.7	1.465	1	Spastic CP	R	Botox calf	3
9.6	9	0.6	2	Male	11.5	26.2	1.41	1	Spastic CP	R	Physio	2
13.3	14.7	-1.4	2	Male	12.7	36.6	1.495	2	Spastic CP	L	Physio	2
6.3	6.5	-0.2	2	Female	9.5	25.7	1.315	1	Microcephaly	B	Physio	2
14.6	15	-0.4	2	Male	15.8	52.1	1.705	1	Skeletal Knee	B	Physio	2
8.5	9.5	-1	2	Male	9.3	31.5	1.34	1	Spastic CP	R	Physio	2
8.4	7.7	0.7	2	Female	6.9	17	1.11	1	CP	L	Physio	2
6.2	5.5	0.7	2	Male	7.4	31.2	1.28	1	ITW	B	Physio	2
7.9	8.1	-0.2	2	Female	8.5	30.9	1.36	1	Other	B	Physio	2
16.7	17.6	-0.9	2	Male	18.1	49.9	1.74	2	Syndrome	B	Physio	2
10.2	10.9	-0.7	2	Female	11	40	1.435	2	Syndrome	B	Physio	2
8.1	8.4	-0.3	2	Male	9.7	30.7	1.4	1	Skeletal Foot	L	Surgery - bony foot	4
11.3	12.7	-1.4	2	Male	6.5	18.9	1.175	1	Spastic CP	R	Physio	2
10.2	11.6	-1.4	2	Male	18.2	68.6	1.684	1	Spastic CP	R	Botox calf	3
8.5	8.2	0.3	2	Female	15.5	60.5	1.755	1	Syndrome	B-L	Physio	2
9.1	7.8	1.3	2	Male	10.5	39	1.375	1	Skeletal Malalignment	B	Physio	2
8	8.8	-0.8	2	Male	8.7	23.9	1.32	1	CP	L	Botox	3
12.3	10.6	1.7	3	Male	18.8356	66.7	1.705	1	Spastic CP	B	Orthosis	1
13.7	10.6	3.1	3	Female	10.0301	32.5	1.31	2	Spastic CP	B	Orthosis	1
11.9	9.5	2.4	3	Male	12.1178	31.6	1.435	1	Spastic CP	R	Orthosis	1
37.3	21	16.3	3	Male	16	49	1.61	3	Spastic CP	B	Surgery - multilevel	4
19	14.4	4.6	3	Female	8.5	25	1.265	2	Spastic CP	B	Surgery - multilevel	4
18	10.8	7.2	3	Male	7	19.7	1.17	2	Spastic CP	B	Surgery - multilevel	4
23.3	19.4	3.9	3	Female	10.5	26.6	1.365	2	Spastic CP	B	Surgery - multilevel	4
13.5	9	4.5	3	Male	16.5	54.2	1.705	2	Spastic CP	B	Surgery - multilevel	4
12.4	8.5	3.9	3	Female	12	40.5	1.525	2	Spastic CP	B	Surgery - multilevel	4
20.3	14.8	5.5	3	Male	16	43.3	1.62	2	Spastic CP	B	Surgery - multilevel	4
17.2	14.6	2.6	3	Female	10	28.8	1.38	3	Spastic CP	B	Surgery - multilevel	4
22	10.2	11.8	3	Male	16.5	54	1.71	2	Spastic CP	B	Surgery - multilevel	4
30.2	13.4	16.8	3	Male	12	39.1	1.45	2	Spastic CP	B	Surgery - multilevel	4
16.6	12	4.6	3	Male	6.5	20.2	1.155	2	Spastic CP	B	Surgery - multilevel	4
12	7.7	4.3	3	Male	14.08	48.2	1.625	2	Spastic CP	B	Surgery - multilevel	4
14.5	11.5	3	3	Female	18.5	49	1.625	1	Spastic CP	L	Physio	2
13.7	11.4	2.3	3	Female	16	60.4	1.515	2	MD	B	Physio	2
10	8.5	1.5	3	Male	14	53.4	1.515	1	Spastic CP	B	Physio	2
15.7	8.6	7.1	3	Male	13.5	56.6	1.59	1	CP	R	Surgery - bony foot & tendoachilles lengtheing and tibialis anterior shortening	4
9.6	7.2	2.4	3	Male	19	52.5	1.723	1	Spastic CP	B	Physio	2
13.7	12	1.7	3	Male	13.5	54.4	1.78	1	Neuropathy	B	Physio	2
11	8.7	2.3	3	Male	11	31	1.415	1	TBI	R	Botox triceps	3
23	17.3	5.7	3	Female	6.5	21.3	1.155	2	MMC	B	Physio	2
7.9	4.8	3.1	3	Male	9.5	30.2	1.425	1	CP	R	Physio	2
8.6	6.9	1.7	3	Femle	12.5	36.9	1.54	1	Spastic CP	B	Botox calf	3
12	10.2	1.8	3	Male	12	31.6	1.435	1	Spastic CP	R	Physio	2
12.4	10.6	1.8	3	Male	16.2	51.9	1.83	1	Spastic CP	L	Physio	2
14.5	9.8	4.7	3	Male	6.5	22.1	1.118	1	Spastic CP	L	Physio	2
12.2	8.9	3.3	3	Male	8.3	28.3	1.36	1	CP	R	Physio	2
13.3	9.3	4	3	Female	11	31.4	1.24	1	MD	B	Physio	2
12.5	7.1	5.4	3	Male	11.5	31.8	1.475	1	Spastic CP	B	Botox	3
12.3	9.6	2.7	3	Male	18	109.1	1.78	1	Other	B	Physio	2
18.3	14.4	3.9	3	Male	15	44	1.61	2	Syndrome	B	Botox calf	3

## Sheet: Abbriviations
	GPS	gait profile score
	GMFCS	gross motor function classification system
	Diagnosis
	CP	cerebral palsy
	ITW	ideopathic toewalking
	MD	muscle distrophy
	MMC	specific form of spinal bifida
	SCI	spinal cord injury
	TBI	traumatic brain injury
