# Supplementary material for: Identifying treatment non-responders based on pre-treatment gait characteristics - A machine learning approach
Source: Heliyon. 2023 Oct 23;9(11):e21242. doi: 10.1016/j.heliyon.2023.e21242 (PMC10613900; doi:10.1016/j.heliyon.2023.e21242)
Supplement: Multimedia component 4 [file mmc4.xlsx]

## Sheet: Outcomes
Settings for optimizable super vector machine
folds	5
iterations	40
Features included	all
PCA % explained	80	10 components included
Optimization	Bayesian
Costfunction	standard
	Summary outcomes		Confusion matrix				For predicting worse				For predicting same				Hyper parameters
	Accuracy	AUC	TN	TP	FN	FP	PPV	FDR	TPR	FNR	PPV	FDR	TPR	FNR
Model 1	0.882	0.87	88	17	11	3	0.85	0.15	0.607	0.393	0.905	0.095	0.945	0.055	linear	box constraint level 1	1vs1	standardized data
Model 2	0.891	0.89	87	19	9	4	0.826	0.174	0.679	0.321	0.889	0.111	0.967	0.033	linear	box constraint level 1	1vs1	standardized data
Model 3	0.874	0.88	88	16	12	3	0.842	0.158	0.571	0.429	0.88	0.12	0.967	0.033	linear	box constraint level 1	1vs1	standardized data
Model 4	0.882	0.88	88	17	11	3	0.85	0.15	0.607	0.393	0.906	0.094	0.956	0.044	linear	box constraint level 1	1vs1	standardized data
Model 5	0.882	0.89	86	19	9	5	0.792	0.208	0.679	0.321	0.889	0.111	0.967	0.033	linear	box constraint level 1	1vs1	standardized data
Average	0.8822	0.882	87.4	17.6	10.4	3.6	0.832	0.168	0.6286	0.3714	0.8938	0.1062	0.9604	0.0396
SD	0.00538145	0.00748331	0.8	1.2	1.2	0.8	0.0218358	0.0218358	0.0432	0.0432	0.0101074	0.0101074	0.0088	0.0088

## Sheet: FeatureImportance
Feature importance Chi2 algorithm
GMFCS	17
Treatment	16.9
KF - RoM	12.7
KF - time-peak	12.6
HF - min	11.4
KF - IC	8.8
KF - midstance	8
AF - RoM	6.9
WS - mean	5.7
ST - asym	5.6
HF - RoM	5.6
Height	4.8
PT_rom	4.7
AF_ic	4.7
ST_mean	4
CD_mean	3.7
HF_meanSD	3.7
PT_mean	3.5
Age	3.4
SW_mean	3.3
Weight	3
AF_mistance	2.9
KF_meansd	2.5
Diagnosis	2.4
ST_mean	2.2
ST_cv	2.2

## Sheet: Data
	TreatmentCode	Age	Sex	Weight	Height	GMFCS	DiagnosisCode	StrideTime_mean	SwingTime_mean	StrideLength_mean	Cadence_mean	WalkingSpeed_mean	StrideTime_assymetry	SwingTime_assymetry	StrideLength_assymetry	StrideTime_cv	SwingTime_cv	StrideLength_cv	Cadence_cv	WalkingSpeed_cv	PelvicTilt_rom	PelvicTilt_mean	HipFlexion_rom	HipFlexion_min	KneeFlexion_rom	KneeFlexion_ic	KneeFlexion_midstance	KneeFlexion_peaktime	AnkleFlexion_rom	AnkleFlexion_ic	Ankleflexion_midstance	PelvicTilt_meansd	HipFlexion_meansd	KneeFlexion_meansd	AnkleFlexion_meanSD	Status_worse
TR01	-1.04563	0.599399	-0.682051	-0.217067	-0.108106	-0.699791	-0.444881	-0.597664	-0.29662	1.35963	0.62263	1.63792	-0.671019	-0.0949536	-0.537872	-0.740798	-0.514636	-0.610393	-0.894312	-0.990721	0.533427	0.369263	1.21759	-0.536698	0.728283	-0.064167	0.11565	-1.22661	-1.01423	0.79782	0.536596	-0.416386	0.850491	-0.248823	-0.74724	1
TR02	1.80391	1.12927	-0.682051	0.849496	1.33767	1.23684	-0.444881	0.584111	1.89057	1.19077	-0.790872	0.333425	0.296578	-0.795635	-0.504118	0.766734	0.724911	-0.608695	0.608366	0.244224	0.271156	1.94533	-0.426232	1.45243	-1.3493	0.648365	0.552527	0.217578	-0.647451	0.78037	0.595544	-0.73655	-0.83577	-0.989992	0.502917	1
TR03	1.80391	1.12927	-0.682051	0.836874	1.36602	1.23684	-0.444881	7.3575	5.15673	-2.61462	-4.08689	-3.48747	0.818909	1.99513	0.180402	1.35653	3.13207	0.959705	1.54394	1.54212	0.610556	-0.993875	-3.38021	3.05314	-1.10716	2.19334	2.47338	2.3396	-1.82191	-2.63225	-3.13807	-0.297624	-0.429631	-1.11622	-0.660054	1
TR04	1.80391	0.991815	-0.682051	0.521323	0.79905	3.17347	-0.444881	0.428545	0.5654	-1.18203	-0.63896	-1.36478	0.0176116	0.70731	-0.500021	0.445823	1.40969	0.190584	0.491064	0.0536557	1.40099	-0.708897	-3.4373	5.11341	-1.75775	4.77688	5.34383	2.33698	2.4025	-1.8109	-3.33539	-0.0993109	-0.49488	-0.655229	1.74187	1
TR05	1.80391	0.41449	1.45385	0.193149	0.232077	1.23684	-0.444881	0.0607932	0.121147	-1.12415	-0.220903	-0.954631	-0.170646	-0.487157	1.68735	0.172266	-0.278241	1.74001	0.203459	1.30091	0.346974	-1.26676	-1.61717	0.604089	-2.25523	2.08221	2.22428	1.12603	-1.82488	2.19669	1.60576	-0.621256	-0.33519	-0.55651	-0.949794	1
TR06	1.80391	-1.07006	1.45385	-0.993324	-1.157	1.23684	-0.444881	-0.761799	-0.926343	-0.088586	0.773056	0.474213	0.254471	0.468454	0.0384933	0.345941	0.923899	-0.175383	-0.0519954	-0.0849858	3.93359	1.83665	1.43635	0.785469	0.639453	-0.0713628	-1.07186	0.932766	-0.29967	-0.654509	-1.38501	-0.214531	-0.32075	-0.348076	0.740266	1
TR07	1.80391	0.991815	-0.682051	0.161594	0.855747	1.23684	-0.444881	-0.133742	-0.0858493	-0.0997513	-0.00138331	-0.0644144	-0.532119	-0.541249	-0.611181	-0.678792	-0.399908	-0.313432	-0.765786	-0.137607	0.730301	-1.10481	-1.05967	1.77966	-2.26348	3.23109	3.42501	0.498182	-1.43044	2.2781	1.55304	-0.677703	-1.04639	-1.54726	-1.22292	1
TR08	1.80391	-0.657687	1.45385	-0.753505	-0.504987	3.17347	-0.444881	1.68683	1.03272	-1.67605	-1.73208	-2.12369	-0.475642	0.555026	-0.175782	-0.678347	0.296027	-0.0836573	-0.665368	-0.500784	2.07365	-1.03854	-0.566417	1.28926	-1.86728	2.77734	2.41457	3.32228	-1.93863	2.69182	1.57275	-0.516533	-0.801981	-1.23657	-1.28565	1
TR09	1.80391	0.469473	-0.682051	0.470834	0.884096	1.23684	-0.444881	0.213908	0.271138	0.229652	-0.378335	-0.128725	-0.431374	-0.537008	-0.46922	-0.440146	-0.602144	-0.68391	-0.301087	-0.853223	-0.0708272	-1.16041	-0.882323	-0.144112	-2.03332	1.13964	1.01629	0.654936	-0.279055	1.49335	0.985317	-0.742532	-0.997568	-0.974399	-0.166342	1
TR10	1.80391	-0.107853	-0.682051	-0.103469	-0.108106	1.23684	-0.444881	-0.627257	0.199179	-0.758718	0.722393	-0.299706	-0.677114	1.70717	-0.340847	-0.339143	0.244359	-0.476759	-0.199264	-0.566426	0.107526	1.73795	-2.11025	2.95109	-2.18795	1.28589	1.04596	-0.199568	0.288529	-4.27154	-5.16673	-0.00651912	-0.182224	-0.0937475	1.13912	1
TR11	1.80391	-1.48244	-0.682051	-1.32781	-1.69563	1.23684	-0.444881	1.79332	1.29721	-1.61557	-2.06911	-2.28246	1.99818	0.126328	0.271195	2.15584	0.286982	-0.116056	0.925007	0.161661	1.63744	0.221391	-0.695666	1.24243	-0.919774	1.1221	0.874757	2.288	1.545	-0.233203	-0.607824	2.00961	0.866274	0.612188	2.53688	1
TR12	1.80391	-0.107853	1.45385	-0.0151146	0.317123	1.23684	-0.444881	1.4673	1.91562	-1.08839	-1.68052	-1.71107	0.946864	1.15763	-0.522067	1.34614	0.510518	-0.252803	0.562956	0.972405	-0.0648993	0.179017	-1.28655	1.63343	-1.42958	1.4822	1.61588	0.890823	-1.11921	1.21726	0.879116	-0.59884	-0.681343	-1.12544	-1.0066	1
TR13	-1.04563	1.73448	-0.682051	2.13063	1.62116	-0.699791	-0.444881	1.20512	1.51431	0.608248	-1.40246	-0.463418	-0.773445	-0.221696	0.441556	-1.00909	-0.11692	0.0354212	-0.614192	-0.346137	-1.00209	-1.866	-1.19275	-1.05657	0.323939	-0.58195	-0.490754	-1.07356	-0.766975	0.62265	0.0135378	-0.872388	0.507047	0.5901	-0.480324	1
TR14	1.80391	-0.657687	-0.682051	0.470834	-0.193152	1.23684	-0.444881	-1.2291	-1.69729	-0.52499	1.73431	0.463301	-0.988918	0.42538	-0.755633	-1.08951	-0.904681	-0.515495	-1.04237	-0.975235	0.119068	1.09829	-0.4879	0.908235	-0.574033	0.20541	-0.777374	0.686752	-1.14816	0.102189	-0.637707	-0.395153	-0.272551	-0.730127	-0.851685	1
TR15	1.80391	-0.520228	1.45385	-0.892347	-0.590032	1.23684	-0.444881	-1.37424	-2.48471	-2.55779	1.96813	-1.5329	-0.088514	0.0805634	0.230358	0.0522317	1.2123	0.79633	-0.110409	-0.588742	-0.566284	-1.90505	-2.80002	2.78761	-2.46907	3.13232	3.35617	1.33331	-0.222317	-2.33835	-2.9759	-0.489083	-0.416072	-1.03487	0.570271	1
TR16	-0.0957829	1.81657	1.45385	0.483456	1.02584	1.23684	0.624632	0.959013	0.510625	-0.524305	-1.13323	-1.07468	-0.634944	1.55917	-0.518594	-0.754818	-0.468791	-0.556901	-0.644998	-0.823027	1.34637	-0.282102	0.114218	0.144912	-0.861062	0.0807693	0.483628	0.387905	1.42415	1.62243	1.64033	-0.943833	-1.03563	-1.32385	-0.867363	1
TR17	-1.04563	1.61923	1.45385	-0.0466698	0.430518	1.23684	-0.444881	0.35604	0.523004	-0.580847	-0.543025	-0.72074	-0.717613	3.71752	0.109608	-0.650651	-0.513936	-0.0719853	-0.559651	-0.563442	0.785403	-0.0588819	-0.822435	-0.0104902	-0.0630754	-0.153496	-0.519495	0.869239	-0.220748	0.922711	0.575838	-0.543196	0.489186	-0.591766	0.893393	1
TR18	1.80391	-1.6199	-0.682051	-1.29625	-1.78067	1.23684	-0.444881	-1.33465	-1.83465	-1.02898	1.95642	0.166164	-0.770675	0.453333	0.440458	-0.596124	1.18297	1.74688	-0.479188	0.482173	2.49833	-1.11122	0.938076	-0.283447	-0.830678	1.33453	0.577907	0.513095	0.232118	1.17684	0.0199651	0.448747	0.79152	1.9795	1.91488	1
TR19	-0.0957829	0.991815	-0.682051	1.51846	1.13923	-0.699791	-0.444881	-0.126229	0.00853821	0.477754	0.0163018	0.413521	-0.517462	0.0190851	0.276466	-0.776761	-0.206218	-0.362156	-0.690755	-0.476942	1.83047	1.1121	-0.118283	0.342052	-1.11214	0.167317	0.106374	-0.455123	-0.774781	0.468481	0.879489	-0.528674	-0.468066	-0.305258	-0.991437	1
TR20	-0.0957829	0.991815	1.45385	1.24078	0.260426	1.23684	1.15939	1.6504	-0.197187	-1.04723	-1.68714	-1.73931	-0.504364	-0.19032	-0.418922	-0.359733	-0.188179	-0.197624	-0.292152	0.193373	-0.866799	2.02932	-0.807261	1.09854	0.764528	-1.17895	-0.817338	0.970686	1.36819	-2.25121	-0.253261	-1.05811	-0.729236	-0.149391	-0.363243	1
TR21	1.80391	0.991815	1.45385	1.15243	0.770701	1.23684	-0.444881	0.141613	0.37641	0.412982	-0.309714	0.229472	-0.84289	-0.954269	-0.396996	-0.906822	-0.888429	-0.383107	-0.833884	-0.630974	1.19966	1.29626	-0.00951518	0.837342	-0.495464	0.0292726	-0.219429	0.782593	0.375304	-0.850967	-0.873148	2.31187	-0.764441	-0.581523	-0.412468	1
TR22	-1.04563	0.971471	1.45385	1.15243	0.770701	1.23684	-0.444881	0.141613	0.37641	0.412982	-0.309714	0.229472	-0.84289	-0.954269	-0.396996	-0.906822	-0.888429	-0.383107	-0.833884	-0.630974	1.19966	1.29626	-0.00951518	0.837342	-0.495464	0.0292726	-0.219429	0.782593	0.375304	-0.850967	-0.873148	2.31187	-0.764441	-0.581523	-0.412468	1
TR23	-1.04563	1.55671	-0.682051	0.325681	1.05419	-0.699791	-0.444881	-0.177161	0.665097	0.862378	-0.00202515	0.851037	-0.0568722	0.353253	0.109905	-0.360963	-0.190585	0.245732	-0.52869	-0.459384	0.837646	-0.288452	-0.615136	-0.681836	-0.478986	-0.746315	-0.828632	-0.199192	-1.69167	0.635971	0.0945653	-0.47462	-0.0726548	0.435087	-0.710157	1
TR24	-0.0957829	1.26673	1.45385	0.899984	0.742353	1.23684	-0.444881	0.0461097	0.0777792	0.868993	-0.195726	0.541008	-0.633167	0.561641	-0.561811	-0.786197	-0.600184	-0.659823	-0.688134	-0.773852	1.42473	0.620674	1.07046	-0.203671	0.286288	-0.162938	-0.409322	-0.00493221	-0.386217	-0.265311	0.0642982	-0.602063	-0.747605	-0.567468	-0.512291	1
TR25	-1.04563	1.89791	-0.682051	0.679098	0.79905	1.23684	-0.444881	2.00776	1.4068	-1.35033	-1.99644	-2.00617	1.19661	3.39014	1.55939	1.20608	1.58638	1.79827	1.0013	1.40894	0.371617	0.142369	-0.965989	0.644791	-1.49326	0.110399	-0.219723	0.772109	-1.52036	0.513543	-0.156624	-0.925876	-0.598222	-0.686372	-0.69368	1
TR26	-0.0957829	1.95402	-0.682051	0.698031	0.827398	1.23684	-0.444881	1.31444	1.04	-1.47287	-1.93649	-1.84038	2.60414	3.98216	1.005	2.57481	1.22166	1.09411	0.501896	2.00439	0.673544	0.0376993	-0.730312	0.257041	-1.31153	-0.245784	-0.638152	1.152	-1.6186	0.41863	-0.242471	-0.312121	-0.330688	-0.824646	-0.960339	1
TR27	-0.0957829	0.441981	-0.682051	0.799008	0.260426	-0.699791	-0.444881	-0.236736	0.289934	1.34927	0.154847	1.20037	-0.712523	-1.37226	-0.714851	-0.972578	-1.17268	-0.906929	-0.900998	-1.25507	-0.723647	0.401121	0.937334	-0.0166841	-0.447106	0.0743324	0.358063	0.621018	-0.0775943	0.755495	1.09486	-0.904537	-0.63033	-0.924589	-0.251705	1
TR28	-1.04563	0.464579	-0.682051	0.799008	0.260426	-0.699791	-0.444881	-0.350493	-0.0162455	1.38276	0.304634	1.6596	-0.837341	-0.649769	1.15054	-1.07271	-0.103525	0.361104	-1.0246	-0.429982	-0.812324	0.157015	0.788134	-0.269105	-0.00180711	-0.0115716	0.0317668	0.606628	-0.215965	0.843672	0.8779	-1.03147	-0.583403	-0.460719	-0.59595	1
TR29	-0.0957829	0.167064	-0.682051	-0.393776	0.345472	-0.699791	-0.444881	0.295588	0.142511	-0.174354	-0.50851	-0.41484	0.364367	-0.528384	0.191606	0.545422	0.085589	0.868666	0.518203	0.166415	-0.506199	1.35977	0.691931	0.167581	-0.123744	0.362855	-0.153796	-0.415037	-0.848311	0.723756	0.504253	0.197562	0.0173912	1.05	-0.466052	0
TR30	1.80391	0.112081	-0.682051	0.0164405	0.458866	-0.699791	-0.444881	-0.270786	-0.039592	0.445444	0.210492	0.551249	-0.595306	-0.269978	-0.27881	-0.511104	-0.704228	-0.596188	-0.386193	-0.752654	-0.300359	-0.286974	-0.819876	-0.104964	-0.440824	-0.241143	0.0823978	-0.728993	-0.629439	0.752548	0.942113	-0.0120845	-0.551329	-0.430699	-0.757928	0
TR31	-0.0957829	1.76158	-0.682051	1.63837	1.33767	-0.699791	-0.444881	0.0414963	0.460753	0.446637	-0.191672	0.252971	-0.808332	-0.218712	-0.00473878	-0.838152	-0.384978	-0.441671	-0.764907	-0.862626	0.439602	0.139301	-0.594291	0.0746546	-1.12496	-0.0362469	-0.455463	1.18221	-0.858517	-0.852819	-1.02518	-1.14603	-1.29741	-1.27185	1.35349	0
TR32	-1.04563	1.77137	-0.682051	1.63837	1.33767	-0.699791	-0.444881	0.0414963	0.460753	0.446637	-0.191672	0.252971	-0.808332	-0.218712	-0.00473878	-0.838152	-0.384978	-0.441671	-0.764907	-0.862626	0.439602	0.139301	-0.594291	0.0746546	-1.12496	-0.0362469	-0.455463	1.18221	-0.858517	-0.852819	-1.02518	-1.14603	-1.29741	-1.27185	1.35349	0
TR33	1.80391	0.304523	-0.682051	1.00096	0.685655	-0.699791	0.089875	-0.282861	-0.309744	0.213884	0.214684	0.317648	-0.805247	-0.665153	-0.418596	-0.999746	-0.685633	-0.471035	-0.924464	-0.914592	0.813426	1.11286	-0.415437	0.456643	-0.207503	-0.415968	-0.336414	-0.267029	-0.565541	-1.42299	-1.81437	-0.939805	-0.690409	-0.469253	-0.18371	0
TR34	-1.04563	-0.0204841	-0.682051	1.22816	0.617619	-0.699791	-0.444881	0.478412	0.926802	1.33719	-0.70145	0.643488	0.338513	-0.440173	-0.627201	0.468781	0.459109	-0.186117	0.446143	0.142731	-0.534338	0.38472	1.32618	-0.61303	0.572956	-0.250434	-0.176795	-0.39777	0.129601	-1.32012	-0.630712	0.139679	1.13359	0.71076	1.10299	0
TR35	-0.0957829	-0.437753	1.45385	-0.652528	-0.334895	-0.699791	-0.444881	-0.485518	-0.816792	0.229893	0.502415	0.566276	-0.284564	0.34708	-0.808819	-0.642901	-0.623849	-0.363813	-0.570693	-0.0588569	-0.855524	-0.311045	0.561376	-0.778558	1.06141	-0.84259	-0.978301	0.0413202	-0.187604	-0.0108365	-0.0247528	-0.4296	0.955936	-0.339433	0.345178	0
TR36	-1.04563	-0.433244	1.45385	-0.652528	-0.334895	-0.699791	-0.444881	-0.485518	-0.816792	0.229893	0.502415	0.566276	-0.284564	0.34708	-0.808819	-0.642901	-0.623849	-0.363813	-0.570693	-0.0588569	-0.855524	-0.311045	0.561376	-0.778558	1.06141	-0.84259	-0.978301	0.0413202	-0.187604	-0.0108365	-0.0247528	-0.4296	0.955936	-0.339433	0.345178	0
TR37	0.854065	-0.162836	1.45385	-0.400087	-0.0514087	-0.699791	-0.444881	-0.13923	-0.13439	0.788238	0.0192584	0.676112	-0.110942	0.577678	-0.393085	-0.472139	-0.822418	-0.565466	-0.430121	-0.164071	-0.503741	0.368052	1.08921	-0.457147	1.42901	-0.958755	-0.999589	-0.54062	0.235322	-0.310651	0.0476179	-0.393698	-0.656657	-0.517762	-0.224446	0
TR38	-1.04563	0.825353	-0.682051	0.994649	0.912444	1.23684	-0.444881	0.473488	0.388324	0.127685	-0.704206	-0.305211	-0.0788534	0.374792	-0.546651	-0.137984	-0.65407	-0.630848	-0.150125	-0.279659	0.0264999	0.31934	-0.584845	0.446845	-0.812746	0.109961	0.170353	0.812194	-0.818962	-0.256234	-0.06894	-0.773033	-0.850028	-0.891426	-0.801001	0
TR39	-0.0957829	-0.657687	1.45385	-0.519997	-0.901867	1.23684	-0.444881	0.272773	0.268256	-1.33187	-0.393056	-1.60224	-0.0431853	2.08616	4.40098	0.764777	3.58136	3.71823	1.14473	3.38462	1.80181	-0.522857	-0.137707	-0.000900071	-0.0881411	1.07685	0.152566	2.32619	1.65206	-0.929001	-1.51392	-0.0407352	2.09549	1.68332	1.18103	0
TR40	-1.04563	-0.649412	1.45385	-0.519997	-0.901867	1.23684	-0.444881	0.272773	0.268256	-1.33187	-0.393056	-1.60224	-0.0431853	2.08616	4.40098	0.764777	3.58136	3.71823	1.14473	3.38462	1.80181	-0.522857	-0.137707	-0.000900071	-0.0881411	1.07685	0.152566	2.32619	1.65206	-0.929001	-1.51392	-0.0407352	2.09549	1.68332	1.18103	0
TR41	-0.0957829	0.304523	-0.682051	0.666476	1.08254	-0.699791	-0.444881	-0.345791	-0.0499914	1.42768	0.30087	1.43536	-0.784915	-0.881996	-0.931981	-0.905548	-0.58673	-0.884263	-0.850974	-0.762795	-1.43366	-0.925295	0.503059	-0.957821	0.629665	-0.446175	-0.315201	-1.07995	-0.247892	0.0673636	0.452856	1.10453	-0.791349	-0.829534	-0.939959	0
TR42	-1.04563	0.108315	-0.682051	0.666476	1.08254	-0.699791	-0.444881	-0.345791	-0.0499914	1.42768	0.30087	1.43536	-0.784915	-0.881996	-0.931981	-0.905548	-0.58673	-0.884263	-0.850974	-0.762795	-1.43366	-0.925295	0.503059	-0.957821	0.629665	-0.446175	-0.315201	-1.07995	-0.247892	0.0673636	0.452856	1.10453	-0.791349	-0.829534	-0.939959	0
TR43	-0.0957829	1.81657	-0.682051	0.742208	1.43973	-0.699791	-0.444881	-0.58652	-0.103116	2.47491	0.410794	2.43698	-0.108604	-1.40577	-0.843961	0.0728689	-1.26552	-1.15094	-1.04962	-1.28493	-1.56169	0.181042	0.911867	-0.490323	0.423805	-0.754518	-0.509984	-0.738804	1.27614	-2.07023	0.0271331	-1.46327	-1.43886	-1.96975	-1.13289	0
TR44	-0.0957829	0.716898	-0.682051	0.313059	0.628958	-0.699791	-0.444881	0.761601	1.21856	0.13099	-0.982269	-0.527705	-0.391484	0.611728	-0.368915	-0.303665	0.468761	-0.605151	-0.417155	-0.414993	-0.888103	-2.07154	-1.08111	-1.42911	0.33773	-0.993434	-0.577438	-1.10034	-0.610527	0.309228	0.406935	-1.08375	-1.00306	-0.707365	-0.934712	0
TR45	-0.0957829	-0.410261	1.45385	-0.873414	-0.788473	1.23684	0.624632	0.182917	-0.29832	-0.403872	-0.355746	-0.318773	-0.64451	-0.830623	1.186	-0.836327	-0.426792	0.272848	-0.756275	0.467478	1.22198	1.70098	0.967873	1.18026	-0.266077	0.354122	0.620983	-0.320066	3.94656	0.767089	1.46751	-0.103496	-0.47416	-0.607307	-0.568509	0
TR46	-0.0957829	0.854357	1.45385	0.685409	-0.0514087	1.23684	0.089875	-0.753674	-0.871155	-0.227954	0.888376	0.249047	0.0888489	-0.0160637	0.800709	-0.114816	-0.341932	0.341055	-0.075695	-0.163781	1.63651	0.308604	-0.0907073	0.308064	-1.15793	0.884888	0.118425	1.57073	-0.926873	0.141286	-0.270958	3.63908	-0.878213	-1.03612	-0.974278	0
TR47	-0.0957829	-0.740162	1.45385	-1.06274	-0.901867	-0.699791	-0.444881	-0.0949112	-0.347131	-0.330009	-0.0280208	-0.306403	-0.855638	-0.750256	-0.626737	-1.00633	-0.513918	-0.638166	-0.963182	-1.22563	0.921982	0.984037	1.20323	0.114408	0.154515	0.0351955	0.16609	0.405173	0.653921	0.0348768	0.811867	-0.058887	-0.445506	-0.359742	0.267345	0
TR48	-1.04563	-0.733014	1.45385	-1.06274	-0.901867	-0.699791	-0.444881	-0.0949112	-0.347131	-0.330009	-0.0280208	-0.306403	-0.855638	-0.750256	-0.626737	-1.00633	-0.513918	-0.638166	-0.963182	-1.22563	0.921982	0.984037	1.20323	0.114408	0.154515	0.0351955	0.16609	0.405173	0.653921	0.0348768	0.811867	-0.058887	-0.445506	-0.359742	0.267345	0
TR49	-0.0957829	-0.245311	-0.682051	0.723275	0.402169	-0.699791	-0.444881	-0.0168238	0.715664	0.473548	-0.117547	0.261772	-0.615899	-0.122164	-0.93791	-0.650117	-0.616867	-0.83476	-0.570061	-0.716283	-0.725578	-0.561474	-0.836588	-0.145293	0.481096	-0.369089	0.128682	-1.0379	-0.334909	0.848054	0.717193	1.41441	-0.415226	0.573497	0.0729952	0
TR50	-1.04563	-0.230631	-0.682051	0.723275	0.402169	-0.699791	-0.444881	-0.0168238	0.715664	0.473548	-0.117547	0.261772	-0.615899	-0.122164	-0.93791	-0.650117	-0.616867	-0.83476	-0.570061	-0.716283	-0.725578	-0.561474	-0.836588	-0.145293	0.481096	-0.369089	0.128682	-1.0379	-0.334909	0.848054	0.717193	1.41441	-0.415226	0.573497	0.0729952	0
TR51	-1.04563	-0.0136936	-0.682051	0.0984838	0.317123	-0.699791	-0.444881	-0.5664	-0.337667	1.14269	0.724208	1.48182	1.19535	-1.32901	-1.03643	0.596932	-0.997809	-0.897247	0.820904	-0.429031	-0.810233	-0.411368	0.181512	-0.901702	1.12378	-0.771845	-0.644266	-0.838093	0.200982	-0.0858652	0.274638	-0.0245626	1.51678	-0.19169	-0.317875	0
TR52	0.854065	0.0570975	-0.682051	-0.412709	0.17538	-0.699791	-0.444881	-0.21949	-0.00259437	1.11303	0.152497	1.00749	-0.24884	-0.719468	-0.921426	-0.298112	-0.569462	-0.246591	-0.162215	-0.430594	0.0177939	-0.57898	0.832845	-0.618137	0.530466	-0.116154	0.188957	-0.290926	0.558216	-0.58752	0.0718423	0.488748	0.205602	0.487592	0.65845	0
TR53	-1.04563	0.073675	-0.682051	-0.412709	0.17538	-0.699791	-0.444881	-0.21949	-0.00259437	1.11303	0.152497	1.00749	-0.24884	-0.719468	-0.921426	-0.298112	-0.569462	-0.246591	-0.162215	-0.430594	0.0177939	-0.57898	0.832845	-0.618137	0.530466	-0.116154	0.188957	-0.290926	0.558216	-0.58752	0.0718423	0.488748	0.205602	0.487592	0.65845	0
TR54	-0.0957829	1.67911	1.45385	0.521323	0.884096	-0.699791	-0.444881	0.124305	0.362262	0.431378	-0.291178	0.155744	-0.784293	0.909722	-0.876008	-0.997549	-0.825058	-0.761921	-0.944051	-0.879486	-0.25482	-0.335243	-0.258484	-0.448291	0.0475923	-0.450003	-0.168552	-1.14028	0.573655	-0.249017	0.578768	-1.11493	-1.30177	-1.15131	-1.01301	0
TR55	-1.04563	-1.31221	-0.682051	-1.21421	-1.66728	1.23684	-0.444881	-1.44893	-1.54393	-0.407103	2.32097	0.705819	2.23987	-0.674324	-0.354424	1.56563	-0.0187493	-0.416128	1.72718	0.220846	1.52022	-0.325771	1.27947	-1.26673	1.33719	-0.22415	-0.927912	1.10667	0.478901	0.0449098	-0.593537	0.349268	2.4128	1.52375	0.67395	0
TR56	-1.04563	-0.777441	-0.682051	-0.437953	-0.108106	-0.699791	-0.444881	0.214917	-0.69818	-0.171602	-0.369739	-0.386772	-0.218057	-0.552629	-0.253022	-0.205695	-0.311164	-0.610879	-0.0544837	-0.115191	0.0730408	0.562945	0.924798	-6.66495e-05	1.35692	-0.221521	-0.773702	0.975003	0.914544	0.0449233	0.30328	0.140407	0.934119	0.263962	-0.372511	0
TR57	-0.0957829	0.0845892	-0.682051	0.710653	0.79905	-0.699791	-0.444881	0.0256024	0.452856	1.08145	-0.272433	0.728248	-0.465473	0.0657411	-0.678402	-0.50837	-1.25516	-0.798966	-1.12072	-0.662711	-1.13262	0.0565333	-0.153023	-0.252534	1.3665	-1.08516	-0.453738	-0.862915	-0.0282613	-0.410629	0.260254	1.52707	-0.83615	-0.825676	-0.87613	0
TR58	-1.04563	-1.09907	-0.682051	-0.999635	-1.2704	1.23684	-0.444881	-0.584226	-1.03492	-1.71217	0.693963	-1.18413	0.656319	-0.274471	3.53863	0.475586	0.128264	3.19748	0.728426	1.3444	1.16796	0.489951	0.852043	-0.153221	0.914572	0.740067	-0.756671	2.62622	0.0550878	0.743281	-0.62233	0.130016	2.33104	1.15563	0.43992	0
TR59	0.854065	-0.465245	-0.682051	0.38248	-0.0797573	-0.699791	-0.444881	0.205674	-0.256522	-0.356826	-0.280579	-0.511278	0.529551	0.0478607	0.82603	1.24033	0.971309	1.43951	1.59169	1.46907	0.543087	0.46597	-0.433667	0.360105	-0.171649	0.0521112	-0.213474	-0.0221998	-0.682268	-0.675058	-0.561712	0.348108	1.70098	1.3822	0.341227	0
TR60	-1.04563	-0.485946	-0.682051	0.38248	-0.0797573	-0.699791	-0.444881	0.205674	-0.256522	-0.356826	-0.280579	-0.511278	0.529551	0.0478607	0.82603	1.24033	0.971309	1.43951	1.59169	1.46907	0.543087	0.46597	-0.433667	0.360105	-0.171649	0.0521112	-0.213474	-0.0221998	-0.682268	-0.675058	-0.561712	0.348108	1.70098	1.3822	0.341227	0
TR61	-0.0957829	0.304523	-0.682051	0.862118	1.7629	-0.699791	0.624632	1.45152	1.36934	0.499651	-1.4813	-0.61949	1.51588	-0.292499	-0.414016	0.404907	-0.142555	-0.940182	0.687706	0.169788	-0.952762	-1.3798	1.75622	-0.92937	1.70704	-1.06379	-1.12687	-0.242361	4.58572	-1.1875	-0.654389	-0.686626	-0.508237	-0.123906	0.293585	0
TR62	0.854065	-0.38277	-0.682051	-0.614662	-0.306546	-0.699791	1.69414	-0.17695	-0.188942	0.827346	0.0879501	0.721256	-0.496838	0.225564	0.0480996	-0.545791	-0.912864	-0.336481	-0.424738	-0.59429	1.01262	-0.511294	1.39758	-0.848884	0.0153063	0.0222636	0.0184057	-0.164088	0.0381771	-0.464679	-0.782246	-0.693809	-0.539632	-0.37319	-0.606666	0
TR63	-0.0957829	-1.6199	1.45385	-1.22683	-1.78067	1.23684	0.624632	-1.62194	-1.64073	-1.03065	2.87864	0.294571	3.41555	-0.810792	0.186352	2.53649	0.959736	-0.443437	3.22795	1.66946	-0.7331	3.76293	-0.134649	2.50114	0.145312	0.34169	0.696743	-0.743121	1.17906	0.314358	0.247953	0.809776	0.0877151	0.415287	-0.0459457	0
TR64	-0.0957829	2.0365	-0.682051	1.31651	1.13923	-0.699791	0.624632	0.701182	0.491079	0.671896	-0.90215	-0.103859	-0.975435	0.0241281	-1.06015	-1.16507	-1.14762	-1.23593	-1.12625	-1.17317	-0.612429	1.25612	1.63123	0.163312	1.22931	-0.539838	-0.604978	-0.604981	1.00961	-0.347421	0.375338	-1.13436	-1.21234	-1.63359	-1.37014	0
TR65	-0.0957829	-1.29	-0.682051	-1.23314	-1.69563	-0.699791	-0.444881	0.0664411	-0.19433	-1.30789	-0.388003	-1.25274	0.847571	-0.264092	-0.626749	0.625378	0.735642	-0.702244	0.231007	-0.472357	-0.41126	-1.11579	0.557914	-0.915525	1.00055	-0.482625	-0.946131	-0.134439	-0.440396	0.156311	-0.156597	-0.458286	-0.323481	0.755512	0.117816	0
TR66	-0.0957829	0.991815	-0.682051	0.0543066	0.940793	1.23684	-0.444881	1.28693	1.8492	0.13676	-1.42425	-0.820126	0.203896	-0.151254	-0.617179	0.419229	0.335417	-0.0706374	0.475132	0.302231	-1.28033	-0.409957	-0.9564	-0.54407	-0.29358	-0.963914	-0.821083	-0.695635	-0.259403	-0.15399	0.0298816	-1.04035	-0.791623	-0.40756	-0.819429	0
TR67	-1.04563	-0.0340375	-0.682051	0.0984838	-0.136455	1.23684	-0.444881	-0.468894	-0.830223	-0.616589	0.48079	-0.216065	-0.66907	0.286408	0.10241	-0.502217	-0.000397512	-0.664239	-0.422421	-0.338912	1.54669	1.62519	0.426625	1.00956	0.471599	1.15666	0.0523454	2.08876	0.358345	0.737075	0.463767	-0.326186	1.62907	-0.299772	0.345468	0
TR68	-0.0957829	-0.795145	-0.682051	-0.66515	-0.249849	-0.699791	0.089875	-1.04581	-0.63509	0.630049	1.09042	1.57915	1.48578	-0.985369	-0.545076	1.24063	-0.592177	1.88875	0.608074	1.7947	-0.68446	-0.366744	0.877563	-0.602951	0.753056	0.0511385	0.0249137	-0.492741	-0.612133	0.681363	0.462469	0.558309	0.347526	0.96899	0.267927	0
TR69	-0.0957829	-1.07006	-0.682051	-1.06906	-1.2704	-0.699791	-0.444881	-0.445168	-0.488283	-0.51225	0.379979	-0.216025	0.0479885	0.579603	0.101851	0.15353	-0.243355	0.123468	-0.0102934	0.174267	0.178491	-0.240576	0.492759	-0.795729	-0.425873	-0.225008	-0.000896021	-0.458206	-0.724242	0.935616	0.545703	0.617313	-0.179359	0.768544	-0.226877	0
TR70	-1.04563	-1.04785	-0.682051	-1.06906	-1.2704	-0.699791	-0.444881	-0.445168	-0.488283	-0.51225	0.379979	-0.216025	0.0479885	0.579603	0.101851	0.15353	-0.243355	0.123468	-0.0102934	0.174267	0.178491	-0.240576	0.492759	-0.795729	-0.425873	-0.225008	-0.000896021	-0.458206	-0.724242	0.935616	0.545703	0.617313	-0.179359	0.768544	-0.226877	0
TR71	-0.0957829	-1.07006	1.45385	-0.879725	-0.760124	-0.699791	-0.444881	-0.977055	-0.885872	0.343117	1.12189	1.25611	0.167284	-0.0636722	-0.331489	0.40611	0.0298303	-0.527751	-0.3597	0.386982	-0.412632	-0.112938	0.930595	-0.701882	0.979577	-0.380362	-0.203411	-0.242361	-0.17649	0.10622	0.20306	0.0906997	-0.0490779	0.69602	0.486141	0
TR72	-1.04563	1.02797	1.45385	2.13063	0.657307	-0.699791	-0.444881	-0.326504	-0.604794	0.581993	0.273216	0.677755	-0.854133	0.750373	0.610625	-1.00045	-0.565275	-0.0398981	-0.942849	-0.568033	-0.602437	0.548987	-0.416742	-0.0924691	0.254562	-0.874678	-0.776304	-0.307115	0.548479	-0.60379	0.272695	-0.53668	-1.1802	-0.417959	-0.579824	0
TR73	0.854065	0.0296058	1.45385	-0.242312	0.402169	-0.699791	-0.444881	0.371518	0.255225	1.11373	-0.565044	0.494203	-0.79487	-1.13794	-0.936924	-0.909292	-1.15744	-1.05001	-0.864036	-1.09179	0.493162	-1.2502	1.09179	-1.86286	1.61611	-1.17404	-1.67244	-0.0840753	-0.670211	0.212931	-0.195487	-0.954669	-1.10075	-1.19467	-1.28921	0
TR74	0.854065	-0.795145	-0.682051	-1.1511	-1.24205	1.23684	-0.444881	-1.03486	-0.934282	-1.82776	1.08115	-1.03952	3.24858	0.706056	0.551981	2.67795	1.1406	1.4389	2.15651	1.7895	-0.218423	0.534532	0.0269392	0.506563	0.786827	0.699141	-0.575311	1.0009	-0.33923	0.177459	-0.352518	0.415631	1.75575	1.64628	0.333322	0
TR75	-1.04563	-0.74731	-0.682051	-1.1511	-1.24205	1.23684	-0.444881	-1.03486	-0.934282	-1.82776	1.08115	-1.03952	3.24858	0.706056	0.551981	2.67795	1.1406	1.4389	2.15651	1.7895	-0.218423	0.534532	0.0269392	0.506563	0.786827	0.699141	-0.575311	1.0009	-0.33923	0.177459	-0.352518	0.415631	1.75575	1.64628	0.333322	0
TR76	-0.0957829	-0.107853	-0.682051	-0.576796	-0.193152	-0.699791	-0.444881	-0.202686	-0.353304	-0.196649	0.0895123	-0.126139	-0.267813	-0.997944	0.396076	-0.0540825	0.261215	0.0438984	-0.0722714	-0.472807	-0.0375268	0.860549	0.649652	-0.45728	0.283457	-0.74339	-0.464569	-0.28553	-0.320784	-0.821143	-0.378616	-0.555995	-0.673356	-0.204899	-0.444445	0
TR77	-1.04563	-0.0754675	-0.682051	-0.576796	-0.193152	-0.699791	-0.444881	-0.202686	-0.353304	-0.196649	0.0895123	-0.126139	-0.267813	-0.997944	0.396076	-0.0540825	0.261215	0.0438984	-0.0722714	-0.472807	-0.0375268	0.860549	0.649652	-0.45728	0.283457	-0.74339	-0.464569	-0.28553	-0.320784	-0.821143	-0.378616	-0.555995	-0.673356	-0.204899	-0.444445	0
TR78	0.854065	0.0296058	-0.682051	-0.507375	-0.0230601	-0.699791	-0.444881	0.473138	0.686808	0.0364717	-0.656963	-0.41342	-0.676884	-1.0001	-0.662947	-0.333371	-0.368135	-0.803436	-0.168154	-0.607816	0.124825	-0.119368	0.211448	-0.687137	0.156813	-0.613903	-0.483134	-0.493152	-0.699632	-0.770262	-0.402318	-0.221505	-0.802787	-0.347976	-0.83959	0
TR79	-1.04563	1.13417	-0.682051	2.02966	1.50777	-0.699791	-0.444881	0.430021	0.767796	1.28462	-0.625069	0.581404	-0.585074	-0.831842	-0.695459	-0.866195	-0.731084	-0.848611	-0.77794	-1.05403	-0.825594	1.44107	0.406507	0.595748	0.540172	-0.397022	-0.0472814	-0.656783	-0.0791246	-0.265418	0.40569	-0.718273	-0.775659	-0.126958	-0.0929149	0
TR80	-0.0957829	-0.245311	-0.682051	-0.917591	-0.334895	-0.699791	-0.444881	-0.832608	-0.816541	0.805346	1.02948	1.36664	-0.715118	-0.828593	-0.711504	-0.922479	-0.892922	-0.818502	-0.852378	-1.16535	-1.00609	0.674011	0.603952	0.0390169	0.66911	-0.112262	-0.112691	-1.06797	0.189155	0.656451	0.866116	-0.522716	1.16492	0.672761	0.131944	0
TR81	-1.04563	-0.797784	-0.682051	-0.917591	-0.334895	-0.699791	-0.444881	-0.832608	-0.816541	0.805346	1.02948	1.36664	-0.715118	-0.828593	-0.711504	-0.922479	-0.892922	-0.818502	-0.852378	-1.16535	-1.00609	0.674011	0.603952	0.0390169	0.66911	-0.112262	-0.112691	-1.06797	0.189155	0.656451	0.866116	-0.522716	1.16492	0.672761	0.131944	0
TR82	-1.04563	-0.009185	1.45385	-0.412709	-0.0514087	-0.699791	-0.444881	-0.427738	-0.194093	1.09407	0.414574	1.19998	-0.819144	-1.09417	-1.16717	-0.890975	-0.963195	-0.88716	-0.840572	-0.656916	-0.602781	0.156659	0.858045	-0.297619	0.955322	-0.0444209	0.231952	-0.904285	0.0374948	0.47213	0.819102	-0.496003	-0.96585	-0.701944	-0.961688	0
TR83	-1.04563	-1.60673	1.45385	-1.27101	-1.63893	-0.699791	-0.444881	-0.779056	-0.884952	-1.10051	1.27129	-0.354088	2.71528	0.730856	-0.221951	2.11238	0.541869	-0.910805	3.0027	1.57459	1.37229	-0.931186	0.898869	-0.876455	0.800888	0.227242	-0.494551	1.09588	-0.133443	0.988812	0.319848	-0.334944	-0.473827	0.263167	-0.306022	0
TR84	0.854065	-0.245311	-0.682051	-0.646217	-0.760124	1.23684	-0.444881	0.0372103	0.0597663	-0.617874	-0.210044	-0.707675	0.449478	-0.187385	1.01768	0.854559	1.27301	0.612596	0.705806	-0.102684	0.48669	-1.87316	-0.420236	0.142236	-2.83011	2.18234	2.50204	-2.54758	1.29432	0.584456	-0.231533	-0.486653	2.99472	-0.783049	0.542957	0
TR85	-1.04563	-0.250947	-0.682051	-0.646217	-0.760124	1.23684	-0.444881	0.0372103	0.0597663	-0.617874	-0.210044	-0.707675	0.449478	-0.187385	1.01768	0.854559	1.27301	0.612596	0.705806	-0.102684	0.48669	-1.87316	-0.420236	0.142236	-2.83011	2.18234	2.50204	-2.54758	1.29432	0.584456	-0.231533	-0.486653	2.99472	-0.783049	0.542957	0
TR86	-0.0957829	0.0845892	-0.682051	-0.261245	0.147032	1.23684	-0.444881	-0.552288	-0.523353	0.788234	0.589266	1.04679	-0.0483921	-0.343037	0.32649	-0.0129093	0.122882	0.457576	0.212141	1.0403	1.52746	1.41561	0.810626	0.181553	0.316501	-0.384084	-0.34989	-0.658633	-0.769035	-1.04127	-1.31939	4.50693	0.366471	0.774336	0.271902	0
TR87	-0.0957829	-0.795145	1.45385	-0.949146	-0.873519	-0.699791	1.69414	0.177068	-0.207953	-1.04784	-0.331282	-0.841804	-0.527439	-0.359443	3.09124	-0.104699	1.13631	2.7446	-0.0629003	2.29555	-0.546013	-0.678692	-0.860514	-0.635096	0.227759	-0.715733	-0.615356	-0.527276	-0.43151	-0.0643621	0.147431	0.862952	0.412397	1.81756	0.0458479	0
TR88	-0.0957829	-0.71267	-0.682051	-0.930213	-0.618381	-0.699791	-0.444881	-0.563662	-0.554175	0.992811	0.609435	1.29526	-0.867833	-1.31898	-1.05536	-0.999857	-1.45007	-1.06169	-0.953504	-0.849983	-1.11443	-0.595834	1.19825	-1.44482	1.29724	-0.955535	-0.704664	-0.520997	0.872736	0.251143	0.10844	-0.407539	-0.805055	-0.746347	-0.214197	0
TR89	-0.0957829	1.0468	-0.682051	0.704342	2.04639	-0.699791	-0.444881	0.0888999	0.520594	2.00241	-0.250719	1.41235	-0.830507	1.94493	-0.610801	-1.05935	-0.990114	-0.936833	-1.00516	-1.07868	-1.31081	-0.281153	0.244768	-0.444365	0.907222	-0.218438	-0.0560952	-1.10934	0.064808	0.31995	0.499808	1.11876	-0.806216	-0.803381	-1.09167	0
TR90	-0.0957829	0.936832	-0.682051	0.716964	1.33767	-0.699791	3.29841	1.39573	2.9265	2.39704	-1.50175	0.622634	-0.904016	-0.148955	-0.904934	-0.797545	-0.505289	-0.998239	-0.707685	-0.924187	-0.722337	-0.0594197	0.650703	-0.693984	0.945001	-0.526241	-0.174081	-0.78629	0.193614	-0.383819	0.389626	-1.30504	-1.17241	-1.02485	-0.905868	0
TR91	-0.0957829	-1.6199	-0.682051	-1.17634	-1.99045	-0.699791	-0.444881	-1.20251	-1.15078	-0.58629	2.01125	0.437728	2.52067	-0.299417	1.94276	3.00146	2.59027	1.14663	3.50312	2.10298	0.0469053	0.0606089	0.148002	-0.123249	0.20184	-0.327039	0.0118275	0.111624	0.188952	0.475153	0.0496215	0.374228	1.25837	3.67273	2.9092	0
TR92	-1.04563	-1.59691	1.45385	-1.17634	-1.63893	-0.699791	-0.444881	-1.20251	-1.15078	-0.58629	2.01125	0.437728	2.52067	-0.299417	1.94276	3.00146	2.59027	1.14663	3.50312	2.10298	0.0469053	0.0606089	0.148002	-0.123249	0.20184	-0.327039	0.0118275	0.111624	0.188952	0.475153	0.0496215	0.374228	1.25837	3.67273	2.9092	0
TR93	-1.04563	-0.825661	-0.682051	-0.677772	-0.504987	-0.699791	-0.444881	0.0746287	-0.22729	0.00160411	-0.212642	-0.110922	-0.371537	0.025936	-0.210975	-0.161354	0.653369	-0.386615	-0.0715125	-0.321438	-0.335431	0.25933	0.52648	-0.279298	1.38063	-1.25167	-1.09156	-0.118251	1.41132	-1.0766	-0.34823	-0.332539	1.08776	0.124902	0.645669	0
TR94	-0.0957829	-1.12505	-0.682051	-0.78506	-0.618381	-0.699791	0.089875	0.124693	-0.0509937	-0.162392	-0.207128	-0.155851	0.925659	0.936737	-0.197534	0.870834	0.113733	-0.0674499	1.15238	1.53898	-0.346411	-0.503414	1.59608	-0.673296	0.933528	-0.523841	-0.801167	-0.462523	1.35339	-0.239326	-0.0050846	2.2561	0.707334	1.38194	0.39513	0
TR95	-0.0957829	-0.850129	-0.682051	-0.583107	-0.731775	-0.699791	-0.444881	0.507717	1.23137	0.165074	-0.692017	-0.23471	0.213088	-0.640838	0.0688775	1.13792	0.900395	-0.157619	1.19112	0.723008	-0.348679	0.155641	0.460444	-0.670665	0.109482	-0.454983	-0.320361	-0.757511	-1.124	0.436732	0.186322	-0.138586	0.0864304	0.742458	0.197944	0
TR96	-0.0957829	-0.38277	1.45385	-0.589418	-1.29875	-0.699791	1.15939	-0.554279	-1.19167	-1.23633	0.547326	-0.789211	-0.310585	-1.05212	-0.28654	-0.284887	-0.805797	0.191143	-0.212649	0.305328	-1.23695	1.96546	-1.8975	1.29017	0.409577	-1.04796	-0.460236	-0.177608	-0.360733	-0.95326	-0.132726	-0.346856	-0.194826	0.289514	0.905445	0
TR97	0.854065	-0.245311	-0.682051	-0.564174	0.0336372	-0.699791	-0.444881	-0.540884	-0.285033	0.789622	0.57032	1.03754	-0.187804	-1.00204	-0.0286042	0.113167	-0.2596	-0.242645	0.172798	-0.547814	-0.745071	-0.558805	-0.0570187	-1.01258	-0.0330686	-0.476146	-0.0715966	-0.714136	0.356888	-1.02796	-1.15443	1.49051	-0.0595118	0.512375	4.95366	0
TR98	-1.04563	-1.3529	1.45385	-1.2647	-1.49719	-0.699791	-0.444881	-0.405669	-0.103116	-0.954621	0.313798	-0.66311	-0.114777	0.35151	-0.0241054	-0.355981	-0.367525	0.18864	-0.498828	-0.0862832	-0.627645	-0.628955	-0.0683937	-0.566454	0.463646	-0.60429	-0.329112	-0.112855	-0.658786	0.70814	0.61081	-0.603486	-0.589497	0.528017	-0.328461	0
TR99	1.80391	-1.6199	1.45385	-1.54869	-1.88273	-0.699791	0.624632	-0.611671	-1.23189	-1.47683	0.628042	-0.920713	-0.352466	-0.702212	-0.00850766	0.00832663	0.248194	-0.3575	-0.260213	0.00218664	-0.9061	-1.64148	0.757108	-1.19407	0.363639	0.118737	0.105131	0.347614	0.268786	0.398096	0.88255	0.796023	0.346633	0.793881	0.475781	0
TR100	-0.0957829	1.54165	-0.682051	4.31425	1.7629	-0.699791	2.2289	1.12664	1.37368	0.913419	-1.29095	-0.240144	-0.217629	0.11462	0.515804	-0.145156	1.33369	0.367565	-0.174847	-0.235823	-0.918741	-0.329425	-0.0300407	0.0509065	0.179767	-0.566264	-0.24335	-0.487262	-0.296112	-0.28226	-0.350183	-0.708504	0.393446	2.13135	0.432446	0
TR101	-0.0957829	-1.50993	1.45385	-1.49821	-2.03581	-0.699791	0.089875	-0.750369	-1.50708	-1.65112	0.855165	-1.0524	-0.466418	0.700995	0.39063	-0.334938	-0.43939	0.345056	-0.263046	-0.0100833	-1.08879	-0.888014	-0.371195	-0.663213	0.467158	-0.4827	-0.628688	-0.0912701	-0.219057	0.43775	0.315157	0.181086	0.0586373	0.886236	-0.0830786	0
TR102	-0.0957829	-1.37247	-0.682051	-0.60204	-1.07196	-0.699791	2.2289	-0.895271	-1.09996	0.275313	1.0634	0.857354	-0.284726	-0.116849	-0.135167	0.173012	-0.183167	-0.13346	0.0263808	-0.133583	-0.783368	-0.195443	0.153498	-0.603044	0.894861	-1.27743	-0.770808	-0.573323	1.05492	-1.3082	0.160694	2.82925	0.718225	1.47523	2.84967	0
TR103	-0.0957829	-1.07006	1.45385	-0.620973	-0.618381	-0.699791	2.2289	-0.924656	-0.824142	0.446793	1.20864	1.11084	-0.08258	-0.161168	0.49617	-0.190241	0.222352	0.549685	-0.00461433	-0.0304317	-0.495596	0.459634	0.230215	-0.146027	0.302159	-0.604906	0.340619	-0.529127	0.418173	0.127269	0.669601	0.992735	0.296686	0.721944	0.200653	0
TR104	-1.04563	-0.581617	-0.682051	-0.273867	-0.731775	-0.699791	-0.444881	-0.393175	-0.493032	-0.249568	0.4147	0.0561523	1.79754	-0.916233	-0.794661	1.3215	-0.50741	-0.954097	1.65464	0.799543	-1.26157	-0.238817	0.000513664	-0.378728	-0.166985	-0.327543	0.071554	0.0536542	0.769059	0.324476	0.701687	-0.608566	0.676021	-0.563499	-0.981972	0
TR105	-1.04563	-1.10357	-0.682051	-0.803993	-1.18535	1.23684	-0.444881	0.918481	0.509322	-1.86967	-1.1237	-2.03708	0.0449949	0.354216	1.78236	0.0155985	-0.275734	2.50433	0.373042	1.90675	-0.38347	-0.325503	-1.19559	0.468278	-1.68346	0.844318	0.596444	0.664186	-1.08398	1.6636	1.13841	-0.630435	-0.0709541	-0.0434175	-0.168299	0
TR106	-0.0957829	1.56914	-0.682051	0.578122	1.53611	1.23684	2.76366	1.00377	1.99825	0.271426	-1.18789	-0.508252	-0.314641	-0.109971	-0.929165	-0.297963	-0.417528	-0.514458	-0.298679	-0.0512982	-1.03812	-1.8504	-1.49211	-0.370075	-1.45202	0.503358	0.752849	-0.25855	-0.45423	1.84571	1.9354	-0.612198	-0.977566	-1.31164	-0.917217	0
TR107	-0.0957829	-0.38277	1.45385	-0.0466698	-0.193152	1.23684	2.76366	0.935282	0.954216	-0.462737	-1.08751	-1.01793	1.96281	0.403643	1.04461	2.25419	3.02426	2.62519	2.27665	1.93108	-0.591517	1.32287	-0.566715	0.955885	-0.139177	-0.520924	0.0441699	0.232497	0.242798	0.950759	0.294799	1.75437	0.436074	0.610991	1.36054	0
TR108	1.80391	-0.740162	-0.682051	-0.633595	-0.391592	-0.699791	3.29841	-0.470652	-0.467491	0.368668	0.483424	0.642206	-0.586364	-0.870954	-0.128926	-0.584086	0.235722	-0.153384	-0.477726	-0.668271	-1.29584	-0.467194	-0.305727	-0.605075	0.612071	-1.01448	-0.634525	-0.806305	1.10363	-0.537147	0.12639	-0.353181	-0.828147	-0.249157	-0.0731219	0
TR109	0.854065	0.716898	-0.682051	0.205771	0.79905	1.23684	2.76366	-0.393478	-0.631566	-0.133202	0.372318	0.157577	-0.873219	0.791239	-0.600742	-0.649594	-0.263698	-0.03562	-0.588129	-0.179048	-0.366354	1.19786	-1.07865	0.893201	-0.548494	-0.0161096	0.412785	-0.0265167	-1.74056	-1.69863	-2.12763	-0.616526	-0.628095	-0.374422	-1.54498	0
TR110	-0.0957829	-1.6199	-0.682051	-1.3783	-1.66728	-0.699791	-0.444881	-1.26287	-1.47193	-0.669438	1.82964	0.353533	-0.317693	0.14832	-0.0339053	-0.147084	-0.959973	-0.124521	-0.00513276	-0.0626719	-0.114315	-0.250978	1.99681	-0.970139	0.914176	-0.114678	-0.28501	-0.825142	0.534675	-0.038181	0.156175	0.321704	-0.420208	-0.36822	0.407872	0
TR111	0.854065	1.59663	-0.682051	1.75828	1.21861	-0.699791	-0.444881	0.326586	0.433744	0.102215	-0.560912	-0.304399	0.562163	1.95166	0.142923	0.358088	0.00378523	-0.180739	0.261016	-0.308722	1.11736	-0.0403661	-0.946287	-0.221814	-0.428114	-0.684178	-0.439329	-0.449572	-0.107073	-0.623994	0.193342	0.0540409	1.97501	0.557187	-0.133137	0
TR112	-1.04563	1.6117	-0.682051	1.75828	1.21861	-0.699791	-0.444881	0.326586	0.433744	0.102215	-0.560912	-0.304399	0.562163	1.95166	0.142923	0.358088	0.00378523	-0.180739	0.261016	-0.308722	1.11736	-0.0403661	-0.946287	-0.221814	-0.428114	-0.684178	-0.439329	-0.449572	-0.107073	-0.623994	0.193342	0.0540409	1.97501	0.557187	-0.133137	0
TR113	-0.0957829	0.854357	1.45385	1.24709	1.62116	-0.699791	2.76366	0.000487192	-0.656916	0.417306	-0.143549	0.310913	-0.771138	-1.0422	-0.731446	-0.907446	-0.660516	-0.56929	-0.851781	-1.05203	-1.31655	-0.715905	-0.947826	-0.260478	-0.307229	-0.240139	-0.0514871	-0.323766	0.44694	0.031089	0.400096	0.858378	-0.435251	-0.435127	-0.390248	0
TR114	-1.04563	-0.152279	1.45385	-0.147646	0.458866	-0.699791	-0.444881	-0.770367	-0.82771	0.93499	0.926658	1.40726	-0.812933	-0.0743523	-0.713946	-1.04103	-0.955458	-0.802358	-0.99805	-0.911067	0.366364	1.32912	0.849218	0.504633	-0.597062	0.596632	0.769562	-0.558934	-0.357752	0.131728	0.654677	-0.82367	0.258005	-0.0354464	-0.825703	0
TR115	-0.0957829	-0.520228	-0.682051	-0.10978	-0.533335	-0.699791	3.29841	-0.0293416	-0.24273	-0.272224	-0.098786	-0.210411	-0.533101	-0.821666	-0.837529	-0.546749	-0.569158	-0.537798	-0.412837	-0.0700225	-1.04605	-1.99678	-1.00563	-1.75937	0.581161	-1.5849	-1.22058	-0.883729	-0.170778	-0.0336214	0.0582638	-0.518333	-0.541538	-0.179288	-0.31713	0
TR116	-1.04563	0.665681	-0.682051	0.975716	1.36602	-0.699791	-0.444881	0.0906066	0.731773	1.44156	-0.309614	0.988527	-0.530956	-0.634639	-0.567641	-0.631665	-1.09437	-0.750174	-0.815365	-0.731651	-1.44413	-0.484159	-1.19704	-0.493284	0.248384	-0.534602	-0.242915	-1.33993	-1.04967	0.825553	0.676811	-0.921665	-0.88479	-0.942823	-0.916731	0
TR117	1.80391	-0.520228	-0.682051	-0.0466698	0.458866	-0.699791	3.29841	-0.667765	-0.53871	0.954277	0.749201	1.34545	0.0940896	-0.936734	-0.605353	0.112444	0.0724377	-0.0214585	0.0871811	0.0269838	-1.01856	-1.1878	-0.445581	-0.833303	0.698933	-0.788927	-0.566885	-0.77889	0.332543	0.607649	0.101558	0.0709368	-0.186337	0.541396	0.0740034	0
TR118	-1.04563	-0.236651	1.45385	1.49953	0.430518	-0.699791	-0.444881	-0.076547	0.152935	0.887798	-0.0527856	0.708909	-0.848603	-1.34609	-0.309744	-1.17986	-1.15927	-0.372196	-1.14168	-0.612275	0.0704486	-0.399353	0.518669	-0.274693	-0.0920542	0.190405	0.0459956	-0.59203	0.431803	0.393578	0.539841	1.09643	-0.246313	-0.463858	-0.831576	0
TR119	0.854065	-1.01508	-0.682051	-1.06274	-0.84517	-0.699791	0.089875	0.0658626	0.113728	0.398924	-0.212586	0.161812	-0.76519	0.0019855	0.339439	-0.512506	-0.52743	-0.0528419	-0.38793	-0.538794	-0.339898	0.138225	1.38083	-0.561433	2.13632	-1.34346	-0.876593	-1.0194	0.330726	0.0170683	-0.121541	-0.506574	-0.577927	-0.441586	-0.502951	0

## Sheet: Metadata
Evaluations were perfomed in Matlab 2022a, Classification Learner App
Data of 119 individuals were included (see Data)
Total worsened	28
Total same/improved	91
Labels worsened/same/improved were given based on change in gait profile score. Gait profile score didnt correlated sigificantly (p>0.05, r<0.6) with any of the included features listed in data.
Features were extracted from kinematic data, conventional gait model 2.1, during six trials of a clinical gait analysis session. Features "Status_same" and "Status_improved" were not used within the model, "Status_worse" was used as true label.
Abbriviations in Outcomes
AUC	area under the curve
TP	True positive
TN	True negative
FP	false positive
FN	false negative
PPV	positive predictive values
FDR	false discovery rates
TPR	true positive rates
FNR	false negative rates
